# Supplementary material for: Availability and affordability of anticancer medicines at cancer treating hospitals in Rwanda
Source: BMC Health Serv Res. 2023 Jun 30;23:717. doi: 10.1186/s12913-023-09706-y (PMC10314384; doi:10.1186/s12913-023-09706-y)
Supplement: Supplementary file 1 — Supplementary Material 1 [file 12913_2023_9706_MOESM1_ESM.xlsx]

## Sheet: Sheet1
Data collection tool used for the study on availability and affordability of anticancer medicines at cancer treating hospitals in Rwanda listing all medicines accessed and kind of data collected.
No	Item description	Form	Strenght	Quantity available at the time of data collection	Availavility between August 2019-August 2021 (Yes/No)	Drug distribution /Monthly (August 2019-August 2021)	Days of stock outs	Average monthly consumption	Maximum stock	Minimum stock	Frequency of stock outs	Selling price
1	Folinic acid	Tab	15 mg
2	Bleomycin	Inj	15 mg
3	Cyclosphamide	Tab	50 mg
4	Cyclophosphamide	Inj	500 mg
5	Doxorubicine	Poweder for inj	10mg
6	Doxorubicine	Poweder for inj	50mg
7	Methotrexate	Tab	2,5 mg
8	Methotrexate	Inj	50 mg
9	Vincristine	Inj	1 mg/ml
10	Mercaptopurine	Tab	50 mg
11	Hydroxycarbamide	Capsule	200 mg
12	Hydroxycarbamide	Capsule	1 gr
13	Tamoxifen citrate	Tab	20 mg
14	Anastrozole	Tab	1 mg
15	Letrozole	tab	2.5 mg
16	Cisplatin	Inj	1 mg/ml
17	Imatinib mesylate	Tab	100 mg
18	Melphalan	Tab	2 mg
19	Trastuzumab	Power for injection	150 mg
20	Zoledronate	Inj	5 mg/100 ml
21	Oxaliplatin	Inj	5 mg/ ml
22	Carbooplatin	Inj	100 mg/ml
23	Paclitaxel	Power for injection	6 mg/ml
24	Ifosfomide	Power for injection	1000 mg
25	Fluorouracil(5-fu)	Inj	50mg/ml
26	Fluorouracil(5-fu)	cream	0.005
27	Fluorouracil(5-fu)	cream	0.01
28	Fluorouracil(5-fu)	cream	0.05
29	Irinotecan	Inj	200 mg/ml
30	Docetaxel	Inj	20 mg/ml
31	Rituximab	Power for injection	100 mg
32	Cyclosporine	Tab	25 mg
33	Mycophenolate	Tab	500 mg
Tab: tablet, inj: injectable, mg: milligram, ml: milliliter, %: percentage
